# Supplementary material for: Causal associations of BAFF-R on IgD+ CD24- B cell immune cell trait with hepatocellular carcinoma and the mediating role of phenylacetylglutamate levels: a Mendelian randomization study
Source: J Cancer. 2024 Jun 24;15(14):4591–603. doi: 10.7150/jca.96059 (PMC11242345; doi:10.7150/jca.96059)
Supplement: Supplementary file 1 — Supplementary tables. [file jcav15p4591s1.xlsx]

## Sheet: Supplementary Table S1
Supplementary Table S1: The forward MR analysis of immune cells with significantly correlations on hepatocellular carcinoma
ID of immune cells	Panel	Trait type	Trait	Methods	N	Beta	P-value	OR	95% CI (OR)	Pleiotropy			Heterogeneity			Horizontal pleiotropy
										Egger intercept	Intercept P-value		Q	P-value		Global test P-value
GCST90001393	B cell	Relative count	IgD+ CD38dim %B cell	IVW	14	0.297764	0.00832795	1.34684	1.08-1.68	0.026	0.466		12.762	0.466		0.596
				MR Egger		0.213822	0.219091	1.2384	0.896-1.711
				Weighted median		0.296198	0.0635723	1.34474	0.983-1.839
				Simple mode		0.264782	0.34369	1.30315	0.768-2.21
				Weighted mode		0.30435	0.0773714	1.35574	0.993-1.85
GCST90001466	cDC	Absolute count	CD86+ plasmacytoid DC AC	IVW	20	-0.218462	0.046975	0.803754	0.648-0.997	-0.01	0.815		15.783	0.672		0.742
				MR Egger		-0.183825	0.328202	0.832081	0.581-1.191
				Weighted median		-0.212787	0.152567	0.808328	0.604-1.082
				Simple mode		-0.343212	0.118827	0.709488	0.47-1.071
				Weighted mode		-0.225477	0.17656	0.798136	0.583-1.093
GCST90001474	cDC	Relative count	Plasmacytoid DC %DC	IVW	21	-0.193733	0.024065	0.823878	0.696-0.975	0.052	0.179		27.802	0.114		0.26
				MR Egger		-0.31889	0.0176561	0.726956	0.572-0.925
				Weighted median		-0.298416	0.00476049	0.741993	0.603-0.913
				Simple mode		-0.367333	0.0420189	0.692579	0.497-0.965
				Weighted mode		-0.293891	0.00761069	0.745358	0.614-0.905
GCST90001564	Maturation stages of T cell	Relative count	CM DN (CD4-CD8-) %DN	IVW	13	0.224292	0.0159635	1.25144	1.043-1.502	0.01	0.832		13	0.369		0.265
				MR Egger		0.206121	0.136017	1.2289	0.956-1.58
				Weighted median		0.126862	0.382876	1.13526	0.854-1.51
				Simple mode		0.0872362	0.74505	1.09115	0.653-1.824
				Weighted mode		0.204111	0.155096	1.22643	0.942-1.596
GCST90001599	TBNK	Relative count	DN (CD4-CD8-) %T cell	IVW	14	-0.291784	0.0435748	0.74693	0.563-0.992	0.04	0.503		8.993	0.773		0.797
				MR Egger		-0.51936	0.174811	0.594901	0.294-1.205
				Weighted median		-0.144298	0.468305	0.86563	0.586-1.278
				Simple mode		-0.367355	0.308025	0.692564	0.351-1.365
				Weighted mode		-0.114983	0.667817	0.891381	0.534-1.489
GCST90001616	TBNK	Relative count	TCRgd %T cell	IVW	18	-0.144947	0.0247703	0.865068	0.762-0.982	-0.044	0.132		15.746	0.542		0.462
				MR Egger		-0.0775117	0.330977	0.925416	0.795-1.077
				Weighted median		-0.0831602	0.321283	0.92	0.781-1.085
				Simple mode		-0.128624	0.6294	0.879305	0.526-1.469
				Weighted mode		-0.0794805	0.285702	0.923596	0.802-1.064
GCST90001624	TBNK	Absolute count	HLA DR+ CD4+ AC	IVW	14	0.114839	0.0262837	1.12169	1.014-1.241	0.01	0.72		13.726	0.881		0.866
				MR Egger		0.10096	0.132001	1.10623	0.975-1.255
				Weighted median		0.120697	0.0885086	1.12828	0.982-1.296
				Simple mode		0.0971451	0.420493	1.10202	0.874-1.39
				Weighted mode		0.104045	0.0993366	1.10965	0.986-1.249
GCST90001683	Treg	Relative count	CD127- CD8br %CD8br	IVW	22	-0.205721	0.0209132	0.81406	0.684-0.969	0.079	0.096		11.07	0.437		0.674
				MR Egger		-0.344026	0.0143861	0.708911	0.564-0.891
				Weighted median		-0.205617	0.0855944	0.814145	0.644-1.029
				Simple mode		-0.0969366	0.635409	0.907614	0.615-1.34
				Weighted mode		-0.223584	0.078538	0.799648	0.638-1.002
GCST90001696	Treg	Relative count	CD45RA- CD28- CD8br %CD8br	IVW	45	0.00283903	0.0429661	1.00284	1.0-1.006	-0.027	0.52		42.328	0.543		0.507
				MR Egger		0.00350219	0.049927	1.00351	1.0-1.007
				Weighted median		0.00215516	0.307645	1.00216	0.998-1.006
				Simple mode		0.00245232	0.426324	1.00246	0.996-1.008
				Weighted mode		0.00285283	0.125608	1.00286	0.999-1.006
GCST90001704	B cell	MFI	BAFF-R on IgD+ CD24-	IVW	22	-0.168273	0.00229355	0.845123	0.758-0.942	0.0243881	0.484526		26.075	0.203603		0.248
				MR Egger		-0.200933	0.0115353	0.817967	0.71-0.942
				Weighted median		-0.183603	0.00427933	0.832266	0.734-0.944
				Simple mode		-0.227874	0.127643	0.796225	0.601-0.1.055
				Weighted mode		-0.171459	0.016568	0.842435	0.74-0.958
GCST90001705	B cell	MFI	BAFF-R on IgD+ CD38-	IVW	20	-0.131929	0.0189693	0.876403	0.785-0.979	0.003	0.93		20.646	0.357		0.436
				MR Egger		-0.136149	0.0846057	0.872713	0.754-1.01
				Weighted median		-0.169852	0.0115644	0.84379	0.74-0.963
				Simple mode		-0.151335	0.367456	0.85956	0.623-1.185
				Weighted mode		-0.162071	0.0429816	0.850381	0.735-0.985
GCST90001706	B cell	MFI	BAFF-R on IgD+ CD38- naive	IVW	26	-0.13048	0.0346279	0.877674	0.778-0.99	0.029	0.504		36.717	0.061		0.113
				MR Egger		-0.178154	0.0701421	0.836814	0.696-1.006
				Weighted median		-0.180047	0.00650768	0.835231	0.734-0.95
				Simple mode		-0.139616	0.386896	0.869692	0.637-1.187
				Weighted mode		-0.183134	0.00930805	0.832657	0.733-0.946
GCST90001709	B cell	MFI	BAFF-R on IgD+ CD38dim	IVW	23	-0.108356	0.0484794	0.897308	0.806-0.999	0.002	0.954		34.212	0.047		0.088
				MR Egger		-0.111086	0.143064	0.894861	0.776-1.033
				Weighted median		-0.109946	0.0791582	0.895883	0.792-1.013
				Simple mode		-0.0731776	0.484298	0.929436	0.76-1.137
				Weighted mode		-0.105996	0.0726502	0.899428	0.806-1.004
GCST90001710	B cell	MFI	BAFF-R on IgD- CD24-	IVW	20	-0.240005	0.000211662	0.786624	0.693-0.893	0.006	0.862		22.272	0.271		0.426
				MR Egger		-0.249794	0.0099305	0.778962	0.657-0.923
				Weighted median		-0.197629	0.00547431	0.820674	0.714-0.943
				Simple mode		-0.108643	0.511168	0.897051	0.653-1.233
				Weighted mode		-0.181881	0.0176202	0.833701	0.727-0.956
GCST90001711	B cell	MFI	BAFF-R on IgD- CD27-	IVW	16	-0.156971	0.0311112	0.854729	0.741-0.986	-0.006	0.904		24.002	0.065		0.151
				MR Egger		-0.148807	0.160569	0.861735	0.708-1.049
				Weighted median		-0.192688	0.00567555	0.824739	0.719-0.945
				Simple mode		-0.0777472	0.611837	0.925198	0.69-1.241
				Weighted mode		-0.150691	0.0622777	0.860113	0.743-0.996
GCST90001716	B cell	MFI	BAFF-R on naive-mature B cell	IVW	21	-0.134391	0.0392579	0.874248	0.769-0.993	0.034	0.477		31.14	0.053		0.112
				MR Egger		-0.178992	0.0616681	0.836113	0.701-0.998
				Weighted median		-0.168957	0.012053	0.844545	0.74-0.964
				Simple mode		-0.150454	0.469792	0.860317	0.577-1.284
				Weighted mode		-0.16221	0.0240118	0.850263	0.746-0.968
GCST90001719	B cell	MFI	BAFF-R on IgD+	IVW	22	-0.134112	0.0349077	0.874493	0.772-0.991	0.03	0.45		31.23	0.07		0.142
				MR Egger		-0.176325	0.0496129	0.838345	0.711-0.989
				Weighted median		-0.164095	0.0175318	0.848661	0.741-0.972
				Simple mode		-0.062374	0.748989	0.939531	0.644-0.37
				Weighted mode		-0.160721	0.0247922	0.85153	0.748-0.97
GCST90001735	B cell	MFI	CD19 on IgD- CD38dim	IVW	25	0.180679	0.0252392	1.19803	1.023-1.403	-0.033	0.316		26.222	0.342		0.294
				MR Egger		0.270778	0.0328352	1.31098	1.038-1.656
				Weighted median		0.217002	0.0749442	1.24235	0.978-1.577
				Simple mode		0.299922	0.143726	1.34975	0.915-1.991
				Weighted mode		0.244574	0.0303462	1.27708	1.037-1.573
GCST90001744	B cell	MFI	CD20 on CD20- CD38-	IVW	14	-0.314134	0.00191965	0.730421	0.599-0.891	0.045	0.298		10.921	0.617		0.441
				MR Egger		-0.431419	0.012884	0.649587	0.486-0.868
				Weighted median		-0.342407	0.0301766	0.710059	0.521-0.968
				Simple mode		-0.229633	0.445617	0.794825	0.449-1.409
				Weighted mode		-0.318681	0.0518484	0.727107	0.543-0.973
GCST90001797	B cell	MFI	CD27 on CD20- CD38-	IVW	19	0.296046	0.00183633	1.34453	1.116-1.62	-0.023	0.47		16.56	0.554		0.688
				MR Egger		0.357045	0.0113891	1.4291	1.117-1.829
				Weighted median		0.254194	0.0910469	1.28942	0.96-1.731
				Simple mode		0.445474	0.105749	1.56123	0.935-2.607
				Weighted mode		0.284475	0.0436376	1.32906	1.028-1.718
GCST90001814	B cell	MFI	CD38 on IgD- CD38br	IVW	14	-0.0900196	0.00415105	0.913913	0.859-0.972	-0.067	0.084		9.855	0.706		0.764
				MR Egger		-0.0622271	0.0980578	0.939669	0.878-1.006
				Weighted median		-0.0759169	0.0677661	0.926893	0.854-1.006
				Simple mode		-0.155202	0.0597571	0.856243	0.739-0.992
				Weighted mode		-0.0785524	0.0455296	0.924454	0.862-0.991
GCST90001829	B cell	MFI	BAFF-R on B cell	IVW	19	-0.153115	0.0194542	0.858031	0.755-0.976	0.022	0.651		27.317	0.073		0.167
				MR Egger		-0.181075	0.0615378	0.834373	0.699-0.996
				Weighted median		-0.172032	0.00949657	0.841952	0.739-0.959
				Simple mode		-0.167989	0.368727	0.845363	0.591-1.208
				Weighted mode		-0.162115	0.0250059	0.850343	0.747-0.968
GCST90001915	TBNK	MFI	CD45 on T cell	IVW	13	0.189373	0.0385782	1.20849	1.01-1.446	-0.038	0.477		13.532	0.332		0.575
				MR Egger		0.248981	0.0690055	1.28272	1.007-1.634
				Weighted median		0.208545	0.0745352	1.23188	0.98-1.549
				Simple mode		0.237098	0.167326	1.26757	0.924-1.739
				Weighted mode		0.237098	0.0344405	1.26757	1.043-1.54
GCST90002031	Treg	MFI	CD39 on CD39+ secreting Treg	IVW	22	-0.0917671	0.0391547	0.912318	0.836-0.995	-0.012	0.665		19.969	0.523		0.607
				MR Egger		-0.0734174	0.242797	0.929213	0.825-1.047
				Weighted median		-0.0914585	0.10832	0.912599	0.816-1.02
				Simple mode		-0.0753154	0.506354	0.927451	0.746-1.154
				Weighted mode		-0.0894257	0.106051	0.914456	0.824-1.014
GCST90002043	Myeloid cell	MFI	CD45 on CD33br HLA DR+ CD14dim	IVW	15	-0.153435	0.0438852	0.857757	0.739-0.996	-0.013	0.718		12.091	0.599		0.661
				MR Egger		-0.121659	0.309007	0.88545	0.707-1.109
				Weighted median		-0.154582	0.175618	0.856773	0.685-1.072
				Simple mode		-0.00197953	0.991419	0.998022	0.7-1.422
				Weighted mode		-0.109746	0.37312	0.896062	0.709-1.132
GCST90002099	Maturation stages of T cell	MFI	CD4RA on TD CD4+	IVW	33	-0.0894021	0.0469317	0.914478	0.837-0.999	-0.01	0.704		34.045	0.369		0.365
				MR Egger		-0.0752443	0.20898	0.927517	0.827-1.04
				Weighted median		-0.0733742	0.299341	0.929253	0.809-1.067
				Simple mode		-0.110493	0.341533	0.895393	0.715-1.121
				Weighted mode		-0.0611232	0.332601	0.940707	0.833-1.063
Note: IVW, inverse variance weighted

## Sheet: Supplementary Table S2
Supplementary Table S2: The reverse MR analysis of hepatocellular carcinoma on immune cells
ID of immune cells	Panel	Trait type	Trait	Methods	N	Beta	P-value	OR	95% CI (OR)	Pleiotropy			Heterogeneity			Horizontal pleiotropy
										Egger intercept	Intercept P-value		Q	P-value		Global test P-value
GCST90001393	B cell	Relative count	IgD+ CD38dim %B cell	IVW	57	-0.00406609	0.725616	0.995942	0.974-1.019	-0.014	0.23		61.953	0.272		0.284
				MR Egger		0.0252285	0.349822	1.02555	0.973-1.081
				Weighted median		-0.00273083	0.867461	0.997273	0.966-1.03
				Simple mode		-0.017246	0.626108	0.982902	0.917-1.053
				Weighted mode		-0.0108082	0.715212	0.98925	0.934-1.048
GCST90001466	cDC	Absolute count	CD86+ plasmacytoid DC AC	IVW	57	-0.01696	0.130239	0.983183	0.962-1.005	-0.009	0.433		48.692	0.745		0.737
				MR Egger		0.00159122	0.951427	1.00159	0.952-1.054
				Weighted median		-0.0177674	0.271324	0.98239	0.952-1.014
				Simple mode		-0.0369828	0.281574	0.963693	0.902-1.03
				Weighted mode		-0.025129	0.38335	0.975184	0.922-1.031
GCST90001474	cDC	Relative count	Plasmacytoid DC %DC	IVW	57	-0.0148452	0.221768	0.985264	0.962-1.009	-0.001	0.939		65.82	0.173		0.175
				MR Egger		-0.0128762	0.65235	0.987206	0.934-1.044
				Weighted median		-0.029048	0.0945609	0.97137	0.939-1.005
				Simple mode		-0.0450463	0.199064	0.955953	0.893-1.023
				Weighted mode		-0.0301505	0.22711	0.970299	0.924-1.018
GCST90001564	Maturation stages of T cell	Relative count	CM DN (CD4-CD8-) %DN	IVW	57	3.76771e-05	0.997111	1	0.98-1.021	-8.19467e-05	0.994		52.166	0.621		0.635
				MR Egger		0.000203565	0.993301	1	0.954-1.049
				Weighted median		0.0122238	0.426555	1.0123	0.982-1.043
				Simple mode		0.0144773	0.616036	1.01458	0.959-1.073
				Weighted mode		0.0144773	0.482236	1.01458	0.975-1.056
GCST90001599	TBNK	Relative count	DN (CD4-CD8-) %T cell	IVW	57	-0.00803256	0.455235	0.992	0.971-1.013	0.008	0.461		50.66	0.677		0.697
				MR Egger		-0.0247404	0.325502	0.975563	0.929-1.024
				Weighted median		-0.0063328	0.690738	0.993687	0.963-1.025
				Simple mode		-0.0069728	0.812614	0.993051	0.938-1.052
				Weighted mode		-0.00854402	0.742511	0.991492	0.942-1.043
GCST90001616	TBNK	Relative count	TCRgd %T cell	IVW	57	-0.00424672	0.703163	0.995762	0.974-1.018	0.000853079	0.941		52.12	0.622		0.637
				MR Egger		-0.00597291	0.818159	0.994045	0.945-1.046
				Weighted median		0.000530465	0.974632	1.00053	0.968-1.034
				Simple mode		0.0261586	0.430165	1.0265	0.962-1.095
				Weighted mode		-0.0102739	0.694844	0.989779	0.941-1.042
GCST90001624	TBNK	Absolute count	HLA DR+ CD4+ AC	IVW	57	0.0215658	0.0453572	1.0218	1.0004-1.044	0.012	0.281		51.739	0.637		0.658
				MR Egger		-0.00304262	0.903673	0.996962	0.949-1.048
				Weighted median		0.0319066	0.0473393	1.03242	1.0004-1.065
				Simple mode		0.0386522	0.178953	1.03941	0.983-1.099
				Weighted mode		0.0325239	0.161387	1.03306	0.988-1.081
GCST90001683	Treg	Relative count	CD127- CD8br %CD8br	IVW	57	0.0236939	0.0265868	1.02398	1.003-1.046	-7.80142e-05	0.994		50.08	0.697		0.716
				MR Egger		0.0238517	0.33983	1.02414	0.976-1.075
				Weighted median		0.0259177	0.103098	1.02626	0.995-1.059
				Simple mode		0.0317628	0.312696	1.03227	0.971-1.097
				Weighted mode		0.0262689	0.295975	1.02662	0.978-1.078
GCST90001696	Treg	Relative count	CD45RA- CD28- CD8br %CD8br	IVW	57	0.00977815	0.942526	1.00983	0.774-1.317	-0.209	0.14		56.201	0.467		0.472
				MR Egger		0.432652	0.17378	1.54134	0.833-2.852
				Weighted median		-0.232509	0.259274	0.792542	0.529-1.187
				Simple mode		-0.210979	0.611114	0.809791	0.361-1.818
				Weighted mode		-0.210979	0.494907	0.809791	0.444-1.478
GCST90001704	B cell	MFI	BAFF-R on IgD+ CD24-	IVW	57	0.0130881	0.24355	1.01317	0.991-1.036	0.0161828	0.169215		48.574	0.749		0.764
				MR Egger		-0.0196253	0.454055	0.980566	0.932-1.032
				Weighted median		-0.00410456	0.809315	0.995904	0.963-1.032
				Simple mode		-0.0102541	0.78105	0.989798	0.921-1.064
				Weighted mode		-0.0126527	0.639253	0.987427	0.937-1.041
GCST90001705	B cell	MFI	BAFF-R on IgD+ CD38-	IVW	57	0.0111967	0.318107	1.01126	0.989-1.034	0.018	0.118		49.264	0.726		0.715
				MR Egger		-0.0260966	0.320015	0.974241	0.926-1.025
				Weighted median		0.00842373	0.612688	1.00846	0.976-1.042
				Simple mode		0.0524347	0.171609	1.05383	0.978-1.135
				Weighted mode		0.00644371	0.835589	1.00646	0.947-1.069
GCST90001706	B cell	MFI	BAFF-R on IgD+ CD38- naive	IVW	57	0.00621063	0.68663	1.00623	0.976-1.037	0.04	0.015		54.989	0.513		0.522
				MR Egger		-0.0746702	0.0415355	0.928049	0.865-0.995
				Weighted median		-0.00319726	0.887191	0.996808	0.954-1.042
				Simple mode		0.0164732	0.714766	1.01661	0.931-1.11
				Weighted mode		-0.0256153	0.511878	0.97471	0.903-1.052
GCST90001709	B cell	MFI	BAFF-R on IgD+ CD38dim	IVW	57	0.0135501	0.227612	1.01364	0.992-1.036	0.021	0.075		48.081	0.765		0.734
				MR Egger		-0.0290336	0.269794	0.971384	0.923-1.022
				Weighted median		-0.00564867	0.744787	0.994367	0.961-1.029
				Simple mode		0.00540069	0.882843	1.00542	0.936-1.08
				Weighted mode		-0.0105968	0.688779	0.989459	0.94-1.042
GCST90001710	B cell	MFI	BAFF-R on IgD- CD24-	IVW	57	0.0129309	0.248676	1.01301	0.991-1.036	0.013	0.263		53.004	0.589		0.564
				MR Egger		-0.0136086	0.602706	0.986484	0.938-1.038
				Weighted median		0.0178245	0.292339	1.01798	0.985-1.052
				Simple mode		0.0237839	0.519205	1.02407	0.953-1.1
				Weighted mode		0.0237839	0.497845	1.02407	0.956-1.096
GCST90001711	B cell	MFI	BAFF-R on IgD- CD27-	IVW	57	0.0153322	0.170324	1.01545	0.993-1.038	0.016	0.165		53.763	0.56		0.529
				MR Egger		-0.017627	0.499515	0.982527	0.934-1.034
				Weighted median		0.0164243	0.33218	1.01656	0.983-1.051
				Simple mode		0.0378232	0.279413	1.03855	0.97-1.111
				Weighted mode		0.0236406	0.44146	1.02392	0.965-1.087
GCST90001716	B cell	MFI	BAFF-R on naive-mature B cell	IVW	57	0.013183	0.241148	1.01327	0.991-1.036	0.018	0.12		51.745	0.637		0.618
				MR Egger		-0.0240009	0.361475	0.976285	0.928-1.027
				Weighted median		0.000942658	0.956533	1.00094	0.968-1.035
				Simple mode		0.046874	0.214059	1.04799	0.974-1.127
				Weighted mode		-0.012002	0.712459	0.98807	0.927-1.053
GCST90001719	B cell	MFI	BAFF-R on IgD+	IVW	57	0.01054	0.3479	1.0106	0.989-1.033	0.018	0.12		47.376	0.787		0.765
				MR Egger		-0.0265758	0.311938	0.973774	0.925-1.025
				Weighted median		0.000801951	0.961286	1.0008	0.969-1.034
				Simple mode		-0.0019597	0.955788	0.998042	0.932-1.069
				Weighted mode		-0.0131145	0.653102	0.986971	0.932-1.045
GCST90001735	B cell	MFI	CD19 on IgD- CD38dim	IVW	57	0.00575101	0.600224	1.00577	0.984-1.028	0.02	0.089		41.281	0.929		0.922
				MR Egger		-0.0340355	0.186659	0.966537	0.92-1.016
				Weighted median		0.00318709	0.843954	1.00319	0.972-1.036
				Simple mode		-0.00436516	0.901532	0.995644	0.929-1.067
				Weighted mode		-0.00757843	0.810976	0.99245	0.933-1.056
GCST90001744	B cell	MFI	CD20 on CD20- CD38-	IVW	57	-0.00251779	0.834886	0.997485	0.974-1.021	0.008	0.531		68.138	0.128		0.132
				MR Egger		-0.018564	0.512941	0.981607	0.929-1.037
				Weighted median		-0.00306914	0.861871	0.996936	0.963-1.032
				Simple mode		0.0287226	0.40393	1.02914	0.963-1.1
				Weighted mode		-0.0342963	0.243862	0.966285	0.913-1.023
GCST90001797	B cell	MFI	CD27 on CD20- CD38-	IVW	57	0.0112739	0.325887	1.01134	0.989-1.034	-0.002	0.894		63.736	0.223		0.229
				MR Egger		0.0145269	0.591218	1.01463	0.963-1.07
				Weighted median		0.00280127	0.865485	1.00281	0.971-1.036
				Simple mode		0.00127792	0.971185	1.00128	0.934-1.073
				Weighted mode		0.00127792	0.968173	1.00128	0.941-1.066
GCST90001814	B cell	MFI	CD38 on IgD- CD38br	IVW	57	0.00769478	0.478616	1.00772	0.987-1.029	0.016	0.155		39.166	0.957		0.969
				MR Egger		-0.0250847	0.323758	0.975227	0.928-1.025
				Weighted median		0.000301495	0.985055	1.0003	0.969-1.032
				Simple mode		0.00146358	0.962842	1.00146	0.942-1.065
				Weighted mode		-0.00750186	0.777262	0.992526	0.942-1.045
GCST90001829	B cell	MFI	BAFF-R on B cell	IVW	57	0.01081	0.336182	1.01087	0.989-1.033	0.019	0.1		46.853	0.803		0.796
				MR Egger		-0.0285809	0.277662	0.971824	0.923-1.023
				Weighted median		0.00813292	0.637091	1.00817	0.975-1.043
				Simple mode		0.0290661	0.413199	1.02949	0.961-1.103
				Weighted mode		-0.00643451	0.830945	0.993586	0.937-1.054
GCST90001915	TBNK	MFI	CD45 on T cell	IVW	57	0.00234617	0.850861	1.00235	0.978-1.027	-0.000525196	0.968		64.807	0.196		0.195
				MR Egger		0.00340853	0.907588	1.00341	0.948-1.063
				Weighted median		0.0137709	0.433363	1.01387	0.98-1.049
				Simple mode		0.0209564	0.53744	1.02118	0.956-1.091
				Weighted mode		0.0209564	0.476007	1.02118	0.964-1.081
GCST90002031	Treg	MFI	CD39 on CD39+ secreting Treg	IVW	57	-0.0216148	0.0812505	0.978617	0.955-1.003	-0.00581055	0.653		54.391	0.536		0.556
				MR Egger		-0.00986358	0.733308	0.990185	0.936-1.048
				Weighted median		-0.0319676	0.0744248	0.968538	0.935-1.003
				Simple mode		-0.0440529	0.218984	0.956903	0.893-1.026
				Weighted mode		-0.0464837	0.132904	0.95458	0.899-1.013
GCST90002043	Myeloid cell	MFI	CD45 on CD33br HLA DR+ CD14dim	IVW	57	0.00250391	0.878394	1.00251	0.971-1.035	-0.031	0.077		55.083	0.51		0.553
				MR Egger		0.0641967	0.0962975	1.0663	0.99-1.149
				Weighted median		0.0109344	0.651443	1.01099	0.964-1.06
				Simple mode		0.055743	0.229216	1.05733	0.966-1.158
				Weighted mode		0.0213847	0.555357	1.02161	0.952-1.096
GCST90002099	Maturation stages of T cell	MFI	CD4RA on TD CD4+	IVW	57	-0.0161257	0.183244	0.984004	0.961-1.008	0.007	0.6		45.38	0.844		0.859
				MR Egger		-0.0295529	0.298648	0.97088	0.919-1.026
				Weighted median		-0.0281473	0.107438	0.972245	0.94-1.006
				Simple mode		-0.0421177	0.221167	0.958757	0.897-1.025
				Weighted mode		-0.0360906	0.208927	0.964553	0.912-1.02
Note: IVW, inverse variance weighted

## Sheet: Supplementary Table S3
Supplementary Table S3: Features of SNPs with significantly correlations (P<1×10-5) for BAFF-R on IgD+ CD24- on hepatocellular carcinoma
SNP	exposure (BAFF-R on IgD+ CD24-)										outcome (hepatocellular carcinoma)									R2	f	meanf
	alt	ref	chr	pos	n	be	se	eaf	pval		id	alt	ref	pos	n	be	se	eaf	pval
rs1081003	A	G	22	42525756	3657	-0.4975	0.0448	0.0874	3.3243e-28		WWvCn0	A	G	42129754	287590	0.457936	0.253891	0.0183481	0.071282	0.0326213	123.252	141.123
rs116470335	A	G	4	24492147	3657	1.508	0.3285	0.0016	4.54496e-06		WWvCn0	A	G	24490524	287590	0.126882	0.243502	0.0197	0.602317	0.00572943	21.0617	141.123
rs117430146	C	G	22	41998660	3657	0.3164	0.0557	0.0561	1.45101e-08		WWvCn0	C	G	41602656	287590	-0.121606	0.392642	0.00739653	0.756779	0.00874626	32.2496	141.123
rs117705111	A	G	22	41957510	3657	-0.763	0.065	0.0365	2.9662e-31		WWvCn0	A	G	41561506	287590	0.073873	0.212728	0.0251925	0.728392	0.0363107	137.716	141.123
rs143106266	A	C	13	29908421	3657	-1.183	0.247	0.0025	1.74799e-06		WWvCn0	A	C	29334284	287590	0.0644951	0.342198	0.00990625	0.850506	0.00623354	22.9265	141.123
rs145868946	C	T	17	26045225	3657	-1.37	0.3067	0.0018	8.18898e-06		WWvCn0	C	T	27718199	287590	0.327209	0.201404	0.0298358	0.104239	0.00542657	19.9423	141.123
rs148563640	T	C	17	48145906	3657	0.4012	0.0856	0.0219	2.87799e-06		WWvCn0	T	C	50068542	287590	-0.234448	0.500373	0.00508598	0.639393	0.00597102	21.9552	141.123
rs149153670	C	T	2	142280835	3657	-0.534	0.1199	0.0118	8.66603e-06		WWvCn0	C	T	141523266	287590	0.53441	0.283071	0.0148081	0.0590391	0.00539473	19.8247	141.123
rs149398740	T	C	22	23924845	3657	-1.117	0.2393	0.0027	3.14297e-06		WWvCn0	T	C	23582658	287590	0.732547	0.287252	0.0084297	0.0107664	0.00592265	21.7763	141.123
rs149806587	G	A	22	40774205	3657	-0.5384	0.05731	0.0526	9.76562e-21		WWvCn0	G	A	40378201	287590	0.0593586	0.432533	0.00603223	0.890845	0.023565	88.2088	141.123
rs1563991	T	G	11	37670518	3657	0.1491	0.03174	0.8063	2.72201e-06		WWvCn0	T	G	37648968	287590	0.0854682	0.0898391	0.834565	0.341428	0.00599796	22.0548	141.123
rs1801274	G	A	1	161479745	3657	-0.1805	0.02691	0.325	2.28876e-11		WWvCn0	G	A	161509955	287590	-0.0279834	0.0667088	0.503161	0.67486	0.0121532	44.9665	141.123
rs1894588	T	C	22	40629980	3657	-0.532	0.051	0.0622	3.96917e-25		WWvCn0	T	C	40233976	287590	-0.234487	0.127782	0.0724566	0.0664982	0.0288951	108.754	141.123
rs2925323	T	C	3	101658926	3657	-0.1319	0.02806	0.2923	2.67602e-06		WWvCn0	T	C	101940082	287590	0.0756135	0.0725829	0.310029	0.297526	0.00600583	22.0839	141.123
rs2939924	T	C	10	132491701	3657	0.1178	0.02661	0.3273	9.80709e-06		WWvCn0	T	C	130693437	287590	0.0385643	0.0675525	0.572905	0.568082	0.00533034	19.5868	141.123
rs35754161	T	G	15	51655048	3657	-0.1159	0.02548	0.4649	5.58599e-06		WWvCn0	T	G	51362851	287590	-0.0594632	0.0757662	0.260811	0.432557	0.00562591	20.679	141.123
rs4880914	G	A	10	1746219	3657	-0.1388	0.03116	0.8043	8.72991e-06		WWvCn0	G	A	1704025	287590	0.0776205	0.0881724	0.825017	0.378682	0.00539646	19.8311	141.123
rs5757678	T	C	22	39843409	3657	0.2191	0.0259	0.6418	3.82384e-17		WWvCn0	T	C	39447404	287590	-0.024252	0.0759595	0.739251	0.749518	0.019193	71.5233	141.123
rs5759079	A	G	22	43393437	3657	-0.4296	0.03601	0.1406	3.27265e-32		WWvCn0	A	G	42997431	287590	0.133579	0.109414	0.10557	0.22214	0.0374607	142.248	141.123
rs6680891	T	A	1	164083691	3657	0.1402	0.03047	0.2122	4.31003e-06		WWvCn0	T	A	164114454	287590	-0.0497731	0.0692841	0.37054	0.472517	0.00575598	21.1599	141.123
rs73165129	T	C	22	42315371	3657	-1.51	0.03363	0.099	1e-200		WWvCn0	T	C	41919367	287590	0.284258	0.10693	0.0869246	0.00785254	0.355373	2014.94	141.123
rs76146864	T	C	22	40246055	3657	-0.7283	0.07763	0.0264	1.10002e-20		WWvCn0	T	C	39850050	287590	0.576982	0.272831	0.0151532	0.0344469	0.0235022	87.9678	141.123
Note: alt, effect allele; ref, other allele; chr, chromosome; pos, position; n, sample size; be, beta; se, standard error; eaf, effect allele frequency; pval, p value; F = R² *(n - 2)/(1 - R²); R² = [β²*2*MAF*(1 - MAF)]/Var(Y): β, beta; MAF, the minor allele frequency; Var(Y), the exposure variance.

## Sheet: Supplementary Table S4
Supplementary Table S4: Features of SNPs with significantly correlations (P<1×10-5) for hepatocellular carcinoma on BAFF-R on IgD+ CD24-
SNP	exposure (hepatocellular carcinoma)									outcome (BAFF-R on IgD+ CD24- )									R2	f	meanf
	alt	ref	pos	n	be	se	eaf	pval		id	alt	ref	pos	n	be	se	eaf	pval
rs10230101	T	A	70461103	287590	0.696991	0.171368	0.0239388	4.75762e-05		7FO98G	T	A	69926089	3657	-0.00475	0.04248	0.0975	0.911	5.7517e-05	16.5421	20.7019
rs10505989	A	G	26060516	287590	-0.37551	0.0909779	0.176491	3.66758e-05		7FO98G	A	G	26213449	3657	-0.02617	0.03564	0.1479	0.4629	5.92341e-05	17.036	20.7019
rs10970725	T	C	32058576	287590	0.280084	0.0663515	0.342875	2.42985e-05		7FO98G	T	C	32058574	3657	-0.01229	0.02534	0.4727	0.6278	6.19547e-05	17.8185	20.7019
rs113092804	T	G	33020862	287590	0.359236	0.0869684	0.153924	3.61743e-05		7FO98G	T	G	33490068	3657	-0.03649	0.03958	0.1135	0.3565	5.93249e-05	17.0621	20.7019
rs113328104	A	G	37726195	287590	0.870763	0.20108	0.0164687	1.48816e-05		7FO98G	A	G	37767686	3657	-0.07794	0.08779	0.0209	0.3747	6.52019e-05	18.7525	20.7019
rs113709737	T	C	27595387	287590	0.76342	0.16185	0.025427	2.39525e-06		7FO98G	T	C	27818254	3657	0.000948	0.0732	0.0319	0.9897	7.7356e-05	22.2484	20.7019
rs113998043	C	T	4952938	287590	1.30905	0.321935	0.00436029	4.7787e-05		7FO98G	C	T	4953172	3657	0.08089	0.1245	0.01	0.5158	5.7488e-05	16.5338	20.7019
rs11614176	A	G	122521789	287590	0.496675	0.121379	0.060097	4.27799e-05		7FO98G	A	G	123006336	3657	-0.09728	0.0645	0.0368	0.1316	5.82182e-05	16.7438	20.7019
rs11651437	A	G	11200456	287590	-0.748503	0.180533	0.053417	3.38221e-05		7FO98G	A	G	11103773	3657	-0.006363	0.03815	0.1194	0.8676	5.97687e-05	17.1898	20.7019
rs11725070	A	C	87294690	287590	-0.291558	0.0706134	0.335854	3.64452e-05		7FO98G	A	C	88215842	3657	0.02836	0.02582	0.4132	0.2722	5.92756e-05	17.048	20.7019
rs117402724	T	C	145828546	287590	0.900347	0.203262	0.0152639	9.44583e-06		7FO98G	T	C	145525639	3657	0.1435	0.5417	0.0004	0.791199	6.82188e-05	19.6202	20.7019
rs117607218	C	T	18700872	287590	-1.61117	0.383841	0.0184179	2.69873e-05		7FO98G	C	T	18989801	3657	-0.1249	0.1422	0.0079	0.3796	6.12604e-05	17.6188	20.7019
rs11921770	A	G	642101	287590	0.765658	0.17181	0.0230653	8.33374e-06		7FO98G	A	G	683785	3657	-0.1631	0.1243	0.0107	0.1898	6.90508e-05	19.8596	20.7019
rs12041627	C	T	15777650	287590	-0.271978	0.0661433	0.449194	3.92329e-05		7FO98G	C	T	16104145	3657	-0.007853	0.02523	0.4917	0.755699	5.87891e-05	16.908	20.7019
rs1238566	G	A	128745591	287590	0.283464	0.0651687	0.491045	1.3633e-05		7FO98G	G	A	128615486	3657	0.03029	0.0274	0.2931	0.2689	6.57833e-05	18.9197	20.7019
rs12703769	T	C	140347960	287590	-1.21669	0.263251	0.992888	3.80443e-06		7FO98G	T	C	140047760	3657	0.06632	0.09347	0.9809	0.478	7.42701e-05	21.3608	20.7019
rs12879209	T	C	74232325	287590	0.284742	0.0654709	0.399375	1.36672e-05		7FO98G	T	C	74699028	3657	-0.000983	0.02758	0.2944	0.9716	6.57664e-05	18.9149	20.7019
rs12911544	A	G	32787287	287590	-0.358475	0.0869955	0.203909	3.77859e-05		7FO98G	A	G	33079488	3657	-0.02541	0.03429	0.1587	0.4587	5.90371e-05	16.9794	20.7019
rs12926738	A	C	87854482	287590	0.471212	0.103059	0.0837923	4.82492e-06		7FO98G	A	C	87888088	3657	0.06595	0.03008	0.232	0.0284099	7.26868e-05	20.9054	20.7019
rs138926727	G	T	118125054	287590	1.39044	0.319067	0.00405073	1.31356e-05		7FO98G	G	T	118446217	3657	-0.00853	0.08658	0.0223	0.9215	6.60295e-05	18.9906	20.7019
rs141998393	C	A	73884531	287590	0.915699	0.210557	0.0131053	1.36798e-05		7FO98G	C	A	73298861	3657	-0.07842	0.1552	0.0067	0.6133	6.57603e-05	18.9131	20.7019
rs145407132	A	G	76146052	287590	1.84709	0.446918	0.00147175	3.58138e-05		7FO98G	A	G	76612395	3657	0.2652	0.224	0.0027	0.2365	5.9391e-05	17.0812	20.7019
rs146684978	A	G	29928167	287590	0.997175	0.233175	0.0107217	1.89854e-05		7FO98G	A	G	30401014	3657	0.1429	0.3364	0.0012	0.671001	6.35883e-05	18.2884	20.7019
rs150350722	A	G	105004334	287590	0.715839	0.174406	0.0219816	4.05294e-05		7FO98G	A	G	105398112	3657	0.04889	0.08831	0.0205	0.5799	5.85745e-05	16.8463	20.7019
rs1536202	C	T	23934430	287590	-0.749446	0.154764	0.0702316	1.28209e-06		7FO98G	C	T	24508569	3657	0.01319	0.04454	0.0875	0.767201	8.15327e-05	23.4497	20.7019
rs17508510	T	A	121268405	287590	-0.532284	0.110246	0.129385	1.37819e-06		7FO98G	T	A	120908459	3657	-0.006769	0.0511	0.0637	0.8946	8.10498e-05	23.3109	20.7019
rs1800562	A	G	26092913	287590	0.602337	0.143918	0.0370264	2.84826e-05		7FO98G	A	G	26093141	3657	0.07245	0.2037	0.0041	0.722199	6.09044e-05	17.5164	20.7019
rs1853613	C	G	100880929	287590	-0.284571	0.0692593	0.708119	3.97768e-05		7FO98G	C	G	102640686	3657	0.002272	0.03054	0.7726	0.9407	5.86983e-05	16.8819	20.7019
rs2156493	G	A	72886831	287590	-0.750531	0.173426	0.977576	1.50688e-05		7FO98G	G	A	70554066	3657	0.07456	0.09346	0.983	0.425	6.51189e-05	18.7286	20.7019
rs2281936	T	C	81823045	287590	0.507812	0.125164	0.0540557	4.96707e-05		7FO98G	T	C	84437960	3657	-0.01472	0.06099	0.045	0.8093	5.72333e-05	16.4605	20.7019
rs2323988	G	C	132451844	287590	0.282681	0.0668593	0.378792	2.35776e-05		7FO98G	G	C	133028430	3657	-0.01842	0.02518	0.4331	0.4644	6.2154e-05	17.8758	20.7019
rs2365610	T	G	157542918	287590	-0.280653	0.0668975	0.42237	2.72552e-05		7FO98G	T	G	157963950	3657	-0.04898	0.02846	0.2636	0.0853709	6.11955e-05	17.6002	20.7019
rs247762	C	T	19743058	287590	0.30163	0.0679293	0.316947	8.98111e-06		7FO98G	C	T	19853867	3657	-0.01733	0.0281	0.3057	0.5374	6.85538e-05	19.7166	20.7019
rs2657622	A	G	732876	287590	-0.616133	0.135779	0.0903637	5.68565e-06		7FO98G	A	G	636116	3657	-0.02332	0.04996	0.0652	0.640801	7.15944e-05	20.5912	20.7019
rs28773542	T	C	37818434	287590	5.39766	1.29627	5.4953e-05	3.12745e-05		7FO98G	T	G	38392571	3657	-0.02708	0.02821	0.2741	0.3371	6.02865e-05	17.3387	20.7019
rs34760293	C	A	2132957	287590	0.503644	0.123621	0.053644	4.61966e-05		7FO98G	C	A	2080944	3657	0.07476	0.1344	0.0092	0.5782	5.77117e-05	16.5982	20.7019
rs348410	C	T	101488912	287590	-0.372592	0.0829675	0.842877	7.09512e-06		7FO98G	C	T	100824616	3657	0.06583	0.03682	0.8618	0.0738907	7.01208e-05	20.1673	20.7019
rs35421727	T	A	133583520	287590	-0.294257	0.0723832	0.318805	4.79778e-05		7FO98G	T	A	134341091	3657	-0.01228	0.04189	0.1038	0.769501	5.74618e-05	16.5263	20.7019
rs3747207	A	G	43928975	287590	0.633406	0.0674465	0.226939	5.92925e-21		7FO98G	A	G	44324855	3657	-0.04254	0.02882	0.2665	0.14	0.000306576	88.1947	20.7019
rs4388248	A	G	1229621	287590	-0.283612	0.0664672	0.637179	1.98171e-05		7FO98G	A	G	1229736	3657	-0.01716	0.02527	0.5719	0.4971	6.33043e-05	18.2067	20.7019
rs45614045	T	G	125719370	287590	1.03504	0.239542	0.00923234	1.55396e-05		7FO98G	T	G	127407939	3657	-0.05503	0.2266	0.0036	0.8081	6.49156e-05	18.6702	20.7019
rs4951081	G	A	203702749	287590	0.284494	0.0690576	0.292243	3.79437e-05		7FO98G	G	A	203671877	3657	0.02683	0.02526	0.5052	0.2883	5.90098e-05	16.9715	20.7019
rs55969370	G	A	62178826	287590	-0.488125	0.118698	0.107335	3.91697e-05		7FO98G	G	A	62471025	3657	-0.04883	0.02727	0.3481	0.0734801	5.87998e-05	16.9111	20.7019
rs62407072	A	C	180587175	287590	-0.323815	0.0761928	0.277954	2.13826e-05		7FO98G	A	C	180014175	3657	-0.03359	0.02555	0.4133	0.1887	6.28008e-05	18.0619	20.7019
rs62528813	A	G	138870004	287590	-0.39415	0.0971194	0.160999	4.94094e-05		7FO98G	A	G	139882247	3657	0.01296	0.02932	0.2424	0.6584	5.72681e-05	16.4705	20.7019
rs6707683	C	T	43831331	287590	-0.306088	0.0680899	0.390884	6.94544e-06		7FO98G	C	T	44058470	3657	0.04164	0.02825	0.2791	0.1406	7.02624e-05	20.208	20.7019
rs6735023	G	C	3715672	287590	-0.415961	0.0990977	0.155076	2.69892e-05		7FO98G	G	C	3763262	3657	0.01141	0.03341	0.1753	0.732799	6.12601e-05	17.6187	20.7019
rs72667124	G	A	135788323	287590	0.303876	0.0683583	0.30106	8.77506e-06		7FO98G	G	A	135124012	3657	0.02814	0.02625	0.3711	0.2838	6.87079e-05	19.7609	20.7019
rs73023530	A	C	170168813	287590	-0.514692	0.126508	0.0952508	4.73271e-05		7FO98G	A	C	170137954	3657	-0.03725	0.03755	0.1343	0.3212	5.7552e-05	16.5522	20.7019
rs75504890	G	A	237479707	287590	-1.04391	0.247511	0.0345897	2.46865e-05		7FO98G	G	A	237643007	3657	0.07034	0.08177	0.0242	0.3897	6.18495e-05	17.7883	20.7019
rs75555265	G	C	64558682	287590	1.00709	0.227993	0.0103923	9.99862e-06		7FO98G	G	C	62554800	3657	-0.02269	0.04747	0.0805	0.6327	6.78407e-05	19.5115	20.7019
rs75720190	A	G	28281250	287590	1.9167	0.422924	0.00170492	5.84238e-06		7FO98G	A	G	28320869	3657	0.1499	0.1686	0.0057	0.374	7.14133e-05	20.5391	20.7019
rs7573796	C	T	98765082	287590	-0.476808	0.11444	0.114908	3.09371e-05		7FO98G	C	T	99381545	3657	0.002448	0.02892	0.2654	0.9325	6.03575e-05	17.3591	20.7019
rs76527197	A	G	15251298	287590	-1.55387	0.379488	0.01899	4.22805e-05		7FO98G	A	G	15290923	3657	0.06064	0.1621	0.0064	0.7083	5.82954e-05	16.766	20.7019
rs7746361	C	A	61671898	287590	0.265975	0.0650561	0.408449	4.3438e-05		7FO98G	C	A	62381803	3657	0.04416	0.02575	0.4826	0.0863893	5.81175e-05	16.7149	20.7019
rs7788637	A	G	3039514	287590	0.324159	0.079215	0.184659	4.27405e-05		7FO98G	A	G	3079148	3657	0.01357	0.03152	0.1995	0.666801	5.8224e-05	16.7455	20.7019
rs8100204	A	G	19282905	287590	0.679004	0.0751477	0.158238	1.63117e-19		7FO98G	A	G	19393714	3657	0.04149	0.04646	0.0831	0.3719	0.000283803	81.6414	20.7019
rs867772	G	A	220799001	287590	0.358984	0.0762144	0.711387	2.47503e-06		7FO98G	G	A	220972343	3657	0.05358	0.02558	0.5855	0.0362402	7.71381e-05	22.1857	20.7019
rs967756	A	C	78183226	287590	-0.326475	0.0672184	0.68243	1.19215e-06		7FO98G	A	C	78649569	3657	-0.0002858	0.03066	0.7864	0.9926	8.20189e-05	23.5896	20.7019
Note: alt, effect allele; ref, other allele; pos, position; n, sample size; be, beta; se, standard error; eaf, effect allele frequency; pval, p value; F = R² *(n - 2)/(1 - R²); R² = [β²*2*MAF*(1 - MAF)]/Var(Y): β, beta; MAF, the minor allele frequency; Var(Y), the exposure variance.

## Sheet: Supplementary Table S5
Supplementary Table S5: Features of SNPs with significantly correlations (P<1×10-5) for BAFF-R on IgD+ CD24- on phenylacetylglutamate levels
SNP	exposure (BAFF-R on IgD+ CD24-)										outcome (phenylacetylglutamate levels)								R2	f	meanf
	alt	ref	chr	pos	n	be	se	eaf	pval		id	alt	ref	n	be	se	eaf	pval
rs1081003	A	G	22	42525756	3657	-0.4975	0.0448	0.0874	3.3243e-28		Q32Axy	A	G	287590	-0.4975	0.0543617	0.0247981	0.992092	0.0326213	123.252	141.123
rs116470335	A	G	4	24492147	3657	1.508	0.3285	0.0016	4.54496e-06		Q32Axy	A	G	287590	1.508	0.0742929	0.0133441	0.652004	0.00572943	21.0617	141.123
rs117430146	C	G	22	41998660	3657	0.3164	0.0557	0.0561	1.45101e-08		Q32Axy	C	G	287590	0.3164	0.0656522	0.0168946	0.921799	0.00874626	32.2496	141.123
rs117705111	A	G	22	41957510	3657	-0.763	0.065	0.0365	2.9662e-31		Q32Axy	A	G	287590	-0.763	0.0465176	0.0336134	0.229868	0.0363107	137.716	141.123
rs143106266	A	C	13	29908421	3657	-1.183	0.247	0.0025	1.74799e-06		Q32Axy	A	C	287590	-1.183	0.0976058	0.0074819	0.843208	0.00623354	22.9265	141.123
rs145868946	C	T	17	26045225	3657	-1.37	0.3067	0.0018	8.18898e-06		Q32Axy	C	T	287590	-1.37	0.0818527	0.0108065	0.685549	0.00542657	19.9423	141.123
rs148563640	T	C	17	48145906	3657	0.4012	0.0856	0.0219	2.87799e-06		Q32Axy	T	C	287590	0.4012	0.0708623	0.0149562	0.517025	0.00597102	21.9552	141.123
rs149153670	C	T	2	142280835	3657	-0.534	0.1199	0.0118	8.66603e-06		Q32Axy	C	T	287590	-0.534	0.0430905	0.0404731	0.761071	0.00539473	19.8247	141.123
rs149398740	T	C	22	23924845	3657	-1.117	0.2393	0.0027	3.14297e-06		Q32Axy	T	C	287590	-1.117	0.079369	0.0119145	0.308121	0.00592265	21.7763	141.123
rs149806587	G	A	22	40774205	3657	-0.5384	0.05731	0.0526	9.76562e-21		Q32Axy	G	A	287590	-0.5384	0.0708629	0.0147676	0.987861	0.023565	88.2088	141.123
rs1563991	T	G	11	37670518	3657	0.1491	0.03174	0.8063	2.72201e-06		Q32Axy	T	G	287590	0.1491	0.0220098	0.816958	0.0592808	0.00599796	22.0548	141.123
rs1801274	G	A	1	161479745	3657	-0.1805	0.02691	0.325	2.28876e-11		Q32Axy	G	A	287590	-0.1805	0.0167596	0.514488	0.5284	0.0121532	44.9665	141.123
rs1894588	T	C	22	40629980	3657	-0.532	0.051	0.0622	3.96917e-25		Q32Axy	T	C	287590	-0.532	0.048789	0.0314258	0.0535446	0.0288951	108.754	141.123
rs2925323	T	C	3	101658926	3657	-0.1319	0.02806	0.2923	2.67602e-06		Q32Axy	T	C	287590	-0.1319	0.0175496	0.384893	0.822618	0.00600583	22.0839	141.123
rs2939924	T	C	10	132491701	3657	0.1178	0.02661	0.3273	9.80709e-06		Q32Axy	T	C	287590	0.1178	0.0173424	0.486637	0.296467	0.00533034	19.5868	141.123
rs35754161	T	G	15	51655048	3657	-0.1159	0.02548	0.4649	5.58599e-06		Q32Axy	T	G	287590	-0.1159	0.0176312	0.36671	0.419055	0.00562591	20.679	141.123
rs4880914	G	A	10	1746219	3657	-0.1388	0.03116	0.8043	8.72991e-06		Q32Axy	G	A	287590	-0.1388	0.0210763	0.790145	0.834543	0.00539646	19.8311	141.123
rs5757678	T	C	22	39843409	3657	0.2191	0.0259	0.6418	3.82384e-17		Q32Axy	T	C	287590	0.2191	0.0195243	0.743443	0.147063	0.019193	71.5233	141.123
rs5759079	A	G	22	43393437	3657	-0.4296	0.03601	0.1406	3.27265e-32		Q32Axy	A	G	287590	-0.4296	0.031395	0.0756796	0.21961	0.0374607	142.248	141.123
rs6680891	T	A	1	164083691	3657	0.1402	0.03047	0.2122	4.31003e-06		Q32Axy	T	A	287590	0.1402	0.0183155	0.322084	0.075908	0.00575598	21.1599	141.123
rs73165129	T	C	22	42315371	3657	-1.51	0.03363	0.099	1e-200		Q32Axy	T	C	287590	-1.51	0.0318173	0.0767561	0.0516475	0.355373	2014.94	141.123
rs76146864	T	C	22	40246055	3657	-0.7283	0.07763	0.0264	1.10002e-20		Q32Axy	T	C	287590	-0.7283	0.0544151	0.0253195	0.414971	0.0235022	87.9678	141.123
Note: alt, effect allele; ref, other allele; chr, chromosome; pos, position; n, sample size; be, beta; se, standard error; eaf, effect allele frequency; pval, p value; F = R² *(n - 2)/(1 - R²); R² = [β²*2*MAF*(1 - MAF)]/Var(Y): β, beta; MAF, the minor allele frequency; Var(Y), the exposure variance.

## Sheet: Supplementary Table S6
Supplementary Table S6: Features of SNPs with significantly correlations (P<1×10-5) for phenylacetylglutamate levels on hepatocellular carcinoma
SNP	exposure (phenylacetylglutamate levels)								outcome (hepatocellular carcinoma)									R2	f	meanf
	alt	ref	n	be	se	eaf	pval		id	alt	ref	pos	n	be	se	eaf	pval
rs1012374	A	T	6227	-0.076285	0.0172551	0.441376	9.82399e-06		Xg5nQV	A	T	47007501	287590	-0.0322088	0.0670797	0.490169	0.631116	0.00312898	19.5391	24.4967
rs10266131	G	C	6227	-0.176429	0.0377283	0.0527467	2.92094e-06		Xg5nQV	G	C	106658375	287590	0.112678	0.170972	0.0391062	0.509867	0.00349948	21.8608	24.4967
rs1113666	C	T	6227	0.0812445	0.0180518	0.661215	6.77524e-06		Xg5nQV	C	T	109258520	287590	-0.024369	0.0708441	0.665338	0.73086	0.00324233	20.2492	24.4967
rs117113249	A	G	6227	0.335971	0.0712788	0.0143156	2.43533e-06		Xg5nQV	A	G	55234079	287590	0.0812915	0.430189	0.00627544	0.850119	0.00355514	22.2097	24.4967
rs12474809	G	A	6227	-0.195949	0.0441073	0.0385914	8.89022e-06		Xg5nQV	G	A	134217947	287590	-0.0536785	0.172745	0.0386791	0.755999	0.00315945	19.7299	24.4967
rs140287625	A	G	6227	0.357444	0.0778995	0.0119451	4.46373e-06		Xg5nQV	A	G	29173277	287590	0.4578	0.433982	0.0055584	0.291479	0.00336978	21.0478	24.4967
rs143470418	G	A	6227	-0.309286	0.065852	0.0170101	2.64426e-06		Xg5nQV	G	A	27395134	287590	-0.244556	0.319854	0.0114029	0.444517	0.00352995	22.0518	24.4967
rs149668593	A	T	6227	-0.250157	0.0559429	0.0237365	7.76208e-06		Xg5nQV	A	T	60079734	287590	-0.30326	0.498955	0.00449045	0.543327	0.00320084	19.9892	24.4967
rs16848493	T	C	6227	0.186529	0.039373	0.0490971	2.16406e-06		Xg5nQV	T	C	201380954	287590	0.185839	0.153675	0.0517033	0.226547	0.00359132	22.4366	24.4967
rs187440405	T	C	6227	-0.540805	0.118385	0.00483715	4.91923e-06		Xg5nQV	T	C	113135808	287590	1.00798	0.473153	0.00560612	0.0331436	0.00334007	20.8616	24.4967
rs188476	G	A	6227	0.157611	0.0356435	0.0598971	9.78502e-06		Xg5nQV	G	A	95681853	287590	0.21662	0.159232	0.050145	0.173701	0.0031302	19.5467	24.4967
rs192123848	A	G	6227	-0.328853	0.06964	0.0152641	2.3332e-06		Xg5nQV	A	G	47936020	287590	0.587019	0.340568	0.00949768	0.0847715	0.00356825	22.2919	24.4967
rs2170226	T	C	6227	0.110165	0.0223981	0.172755	8.72159e-07		Xg5nQV	T	C	113701880	287590	-0.00356852	0.0828104	0.208897	0.965628	0.00386992	24.1838	24.4967
rs34366459	C	T	6227	0.0802236	0.0176446	0.50078	5.45096e-06		Xg5nQV	C	T	123596	287590	-0.0177946	0.068252	0.505276	0.794308	0.00330874	20.6653	24.4967
rs34903233	T	G	6227	-0.139859	0.0296992	0.0925657	2.48735e-06		Xg5nQV	T	G	172628490	287590	0.181058	0.122611	0.0822628	0.139759	0.00354869	22.1693	24.4967
rs35762753	G	T	6227	0.350581	0.0771843	0.0124148	5.56908e-06		Xg5nQV	G	T	221654280	287590	-0.26151	0.436954	0.0064647	0.549518	0.0033022	20.6243	24.4967
rs3743625	T	G	6227	-0.104695	0.0234823	0.154097	8.25546e-06		Xg5nQV	T	G	83923238	287590	0.0739082	0.101606	0.126104	0.46698	0.00318205	19.8715	24.4967
rs3757131	T	C	6227	0.165801	0.0170576	0.443997	2.47538e-22		Xg5nQV	T	C	25783681	287590	-0.0903948	0.0700837	0.353417	0.197116	0.0149458	94.4493	24.4967
rs7010461	T	C	6227	0.0873836	0.0183149	0.326667	1.83163e-06		Xg5nQV	T	C	39923925	287590	-0.141882	0.0748244	0.2744	0.0579349	0.0036424	22.7568	24.4967
rs73178107	C	T	6227	-0.161284	0.0326836	0.073234	8.02764e-07		Xg5nQV	C	T	185943536	287590	0.161474	0.0945782	0.147489	0.0877647	0.00389537	24.3435	24.4967
rs73179138	A	C	6227	-0.209492	0.0452835	0.0367541	3.72384e-06		Xg5nQV	A	C	177982588	287590	0.0503534	0.153514	0.0494546	0.742908	0.0034252	21.3952	24.4967
rs76003961	A	G	6227	0.16997	0.0368981	0.0554569	4.09537e-06		Xg5nQV	A	G	80554564	287590	-0.172188	0.180531	0.0355231	0.340191	0.0033961	21.2128	24.4967
rs76858033	G	A	6227	0.267916	0.0599906	0.0200645	7.97079e-06		Xg5nQV	G	A	235222195	287590	0.0867805	0.349843	0.00917053	0.804092	0.00319274	19.9384	24.4967
Note: alt, effect allele; ref, other allele; pos, position; n, sample size; be, beta; se, standard error; eaf, effect allele frequency; pval, p value; F = R² *(n - 2)/(1 - R²); R² = [β²*2*MAF*(1 - MAF)]/Var(Y): β, beta; MAF, the minor allele frequency; Var(Y), the exposure variance.
